# Supplementary material for: Novel Adsorbent Material from Plinia cauliflora for Removal of Cationic Dye from Aqueous Solution
Source: Molecules. 2023 May 12;28(10):4066. doi: 10.3390/molecules28104066 (PMC10224290; doi:10.3390/molecules28104066)
Supplement: Supplementary file 1 [file molecules-28-04066-s001.zip]

Archive with 1 entries (1 files):
- molecules-2325450-supplementary.pdf
